# Supplementary material for: Invasive crayfish does not influence spawning microhabitat selection of brown frogs
Source: PeerJ. 2020 Apr 15;8:e8985. doi: 10.7717/peerj.8985 (PMC7166042; doi:10.7717/peerj.8985)
Supplement: Supplemental Information 1 — Each record represents a single clutch. [file peerj-08-8985-s001.txt]

id_site	species	dist_edge	depth	dist_clutch	crayfish_presence	max_depth	lenght	width	surface	dal_density	lat_density	tot_clutch_density	frog_syntopy	CPUE
GAG01	RANDAL	80	5	210	Y	15	23.55	13.71	253.58	0.01	0	0.01	N	0.000641026
GAG01	RANDAL	140	5	210	Y	15	23.55	13.71	253.58	0.01	0	0.01	N	0.000641026
GAG01	RANDAL	70	10	100	Y	15	23.55	13.71	253.58	0.01	0	0.01	N	0.000641026
GAG04	RANDAL	100	14	110	Y	35	15.83	13.88	172.57	0.04	0.14	0.18	Y	0
GAG04	RANDAL	150	19	25	Y	35	15.83	13.88	172.57	0.04	0.14	0.18	Y	0
GAG04	RANDAL	140	20	0	Y	35	15.83	13.88	172.57	0.04	0.14	0.18	Y	0
GAG04	RANLAT	140	20	0	Y	35	15.83	13.88	172.57	0.04	0.14	0.18	Y	0
GAG04	RANLAT	140	20	0	Y	35	15.83	13.88	172.57	0.04	0.14	0.18	Y	0
GAG04	RANLAT	140	9	8	Y	35	15.83	13.88	172.57	0.04	0.14	0.18	Y	0
GAG04	RANDAL	110	15	19	Y	35	15.83	13.88	172.57	0.04	0.14	0.18	Y	0
GAG04	RANDAL	100	18	19	Y	35	15.83	13.88	172.57	0.04	0.14	0.18	Y	0
GAG04	RANLAT	100	14	0	Y	35	15.83	13.88	172.57	0.04	0.14	0.18	Y	0
GAG04	RANLAT	105	14	0	Y	35	15.83	13.88	172.57	0.04	0.14	0.18	Y	0
GAG04	RANLAT	110	14	0	Y	35	15.83	13.88	172.57	0.04	0.14	0.18	Y	0
GAG04	RANLAT	110	14	0	Y	35	15.83	13.88	172.57	0.04	0.14	0.18	Y	0
GAG04	RANLAT	110	14	0	Y	35	15.83	13.88	172.57	0.04	0.14	0.18	Y	0
GAG04	RANLAT	100	17	140	Y	35	15.83	13.88	172.57	0.04	0.14	0.18	Y	0
GAG04	RANDAL	110	25	100	Y	35	15.83	13.88	172.57	0.04	0.14	0.18	Y	0
GAG04	RANLAT	200	15	0	Y	35	15.83	13.88	172.57	0.04	0.14	0.18	Y	0
GAG04	RANLAT	200	15	0	Y	35	15.83	13.88	172.57	0.04	0.14	0.18	Y	0
GAG04	RANLAT	125	18	5	Y	35	15.83	13.88	172.57	0.04	0.14	0.18	Y	0
GAG04	RANLAT	125	18	0	Y	35	15.83	13.88	172.57	0.04	0.14	0.18	Y	0
GAG04	RANLAT	125	18	0	Y	35	15.83	13.88	172.57	0.04	0.14	0.18	Y	0
GAG04	RANLAT	220	20	0	Y	35	15.83	13.88	172.57	0.04	0.14	0.18	Y	0
GAG04	RANLAT	220	20	0	Y	35	15.83	13.88	172.57	0.04	0.14	0.18	Y	0
GAG04	RANLAT	225	20	0	Y	35	15.83	13.88	172.57	0.04	0.14	0.18	Y	0
GAG04	RANLAT	225	8	5	Y	35	15.83	13.88	172.57	0.04	0.14	0.18	Y	0
GAG04	RANLAT	225	20	0	Y	35	15.83	13.88	172.57	0.04	0.14	0.18	Y	0
GAG04	RANLAT	225	20	0	Y	35	15.83	13.88	172.57	0.04	0.14	0.18	Y	0
GAG04	RANLAT	225	20	3	Y	35	15.83	13.88	172.57	0.04	0.14	0.18	Y	0
GAG04	RANLAT	100	26	30	Y	35	15.83	13.88	172.57	0.04	0.14	0.18	Y	0
GAG04	RANLAT	140	25	0	Y	35	15.83	13.88	172.57	0.04	0.14	0.18	Y	0
GAG04	RANLAT	140	15	0	Y	35	15.83	13.88	172.57	0.04	0.14	0.18	Y	0
GAG04	RANDAL	50	17	5	Y	35	15.83	13.88	172.57	0.04	0.14	0.18	Y	0
GAG05	RANDAL	80	25	120	Y	22	14.14	13.31	147.81	0.02	0.05	0.07	Y	0.000571429
GAG05	RANLAT	200	37	45	Y	22	14.14	13.31	147.81	0.02	0.05	0.07	Y	0.000571429
GAG05	RANLAT	190	40	45	Y	22	14.14	13.31	147.81	0.02	0.05	0.07	Y	0.000571429
GAG05	RANLAT	150	40	0	Y	22	14.14	13.31	147.81	0.02	0.05	0.07	Y	0.000571429
GAG05	RANLAT	150	40	0	Y	22	14.14	13.31	147.81	0.02	0.05	0.07	Y	0.000571429
GAG05	RANLAT	150	42	37	Y	22	14.14	13.31	147.81	0.02	0.05	0.07	Y	0.000571429
GAG05	RANLAT	150	27	60	Y	22	14.14	13.31	147.81	0.02	0.05	0.07	Y	0.000571429
GAG05	RANDAL	60	15	12	Y	22	14.14	13.31	147.81	0.02	0.05	0.07	Y	0.000571429
GAG05	RANDAL	80	20	0	Y	22	14.14	13.31	147.81	0.02	0.05	0.07	Y	0.000571429
GAG05	RANLAT	80	20	0	Y	22	14.14	13.31	147.81	0.02	0.05	0.07	Y	0.000571429
GAG02	RANDAL	50	6	120	Y	90	10.84	5.14	43.76	0.04	0	0.04	N	NA
GAG02	RANDAL	190	15	120	Y	90	10.84	5.14	43.76	0.04	0	0.04	N	NA
GAG02	RANDAL	40	5	260	Y	90	10.84	5.14	43.76	0.04	0	0.04	N	NA
FOR01CAN	RANDAL	50	2	40	Y	35	12.69	1.9	18.94	1.64	0.26	1.9	Y	0.01015625
FOR01CAN	RANDAL	90	12	0	Y	35	12.69	1.9	18.94	1.64	0.26	1.9	Y	0.01015625
FOR01CAN	RANDAL	95	12	0	Y	35	12.69	1.9	18.94	1.64	0.26	1.9	Y	0.01015625
FOR01CAN	RANDAL	95	12	0	Y	35	12.69	1.9	18.94	1.64	0.26	1.9	Y	0.01015625
FOR01CAN	RANDAL	95	12	0	Y	35	12.69	1.9	18.94	1.64	0.26	1.9	Y	0.01015625
FOR01CAN	RANDAL	298	17	5	Y	35	12.69	1.9	18.94	1.64	0.26	1.9	Y	0.01015625
FOR01CAN	RANLAT	298	17	5	Y	35	12.69	1.9	18.94	1.64	0.26	1.9	Y	0.01015625
FOR01CAN	RANDAL	460	10	40	Y	35	12.69	1.9	18.94	1.64	0.26	1.9	Y	0.01015625
FOR01CAN	RANDAL	460	18	0	Y	35	12.69	1.9	18.94	1.64	0.26	1.9	Y	0.01015625
FOR01CAN	RANDAL	460	25	0	Y	35	12.69	1.9	18.94	1.64	0.26	1.9	Y	0.01015625
FOR01CAN	RANDAL	460	25	0	Y	35	12.69	1.9	18.94	1.64	0.26	1.9	Y	0.01015625
FOR01CAN	RANDAL	500	10	15	Y	35	12.69	1.9	18.94	1.64	0.26	1.9	Y	0.01015625
FOR01CAN	RANDAL	500	10	15	Y	35	12.69	1.9	18.94	1.64	0.26	1.9	Y	0.01015625
FOR01CAN	RANDAL	610	15	30	Y	35	12.69	1.9	18.94	1.64	0.26	1.9	Y	0.01015625
FOR01CAN	RANLAT	610	12	30	Y	35	12.69	1.9	18.94	1.64	0.26	1.9	Y	0.01015625
FOR01CAN	RANLAT	670	18	20	Y	35	12.69	1.9	18.94	1.64	0.26	1.9	Y	0.01015625
FOR01CAN	RANDAL	670	15	10	Y	35	12.69	1.9	18.94	1.64	0.26	1.9	Y	0.01015625
FOR01CAN	RANDAL	670	22	80	Y	35	12.69	1.9	18.94	1.64	0.26	1.9	Y	0.01015625
FOR01CAN	RANDAL	750	19	0	Y	35	12.69	1.9	18.94	1.64	0.26	1.9	Y	0.01015625
FOR01CAN	RANDAL	750	19	0	Y	35	12.69	1.9	18.94	1.64	0.26	1.9	Y	0.01015625
FOR01CAN	RANLAT	750	19	0	Y	35	12.69	1.9	18.94	1.64	0.26	1.9	Y	0.01015625
FOR01CAN	RANLAT	750	15	0	Y	35	12.69	1.9	18.94	1.64	0.26	1.9	Y	0.01015625
FOR01CAN	RANDAL	750	15	0	Y	35	12.69	1.9	18.94	1.64	0.26	1.9	Y	0.01015625
FOR01CAN	RANDAL	750	15	0	Y	35	12.69	1.9	18.94	1.64	0.26	1.9	Y	0.01015625
FOR01CAN	RANDAL	750	15	0	Y	35	12.69	1.9	18.94	1.64	0.26	1.9	Y	0.01015625
FOR01CAN	RANDAL	20	13	50	Y	35	12.69	1.9	18.94	1.64	0.26	1.9	Y	0.01015625
FOR01CAN	RANDAL	100	20	20	Y	35	12.69	1.9	18.94	1.64	0.26	1.9	Y	0.01015625
FOR01CAN	RANDAL	120	20	20	Y	35	12.69	1.9	18.94	1.64	0.26	1.9	Y	0.01015625
FOR01CAN	RANDAL	140	10	80	Y	35	12.69	1.9	18.94	1.64	0.26	1.9	Y	0.01015625
FOR01CAN	RANDAL	40	13	70	Y	35	12.69	1.9	18.94	1.64	0.26	1.9	Y	0.01015625
FOR01CAN	RANDAL	150	18	20	Y	35	12.69	1.9	18.94	1.64	0.26	1.9	Y	0.01015625
FOR01CAN	RANDAL	190	15	30	Y	35	12.69	1.9	18.94	1.64	0.26	1.9	Y	0.01015625
FOR01CAN	RANDAL	180	14	20	Y	35	12.69	1.9	18.94	1.64	0.26	1.9	Y	0.01015625
FOR01CAN	RANDAL	190	18	15	Y	35	12.69	1.9	18.94	1.64	0.26	1.9	Y	0.01015625
FOR01CAN	RANDAL	180	20	40	Y	35	12.69	1.9	18.94	1.64	0.26	1.9	Y	0.01015625
FOR01CAN	RANDAL	210	20	37	Y	35	12.69	1.9	18.94	1.64	0.26	1.9	Y	0.01015625
MZ01	RANLAT	90	20	15	Y	78	60	2.5	117.81	0	0.6	0.6	N	0.005
MZ01	RANLAT	80	15	15	Y	78	60	2.5	117.81	0	0.6	0.6	N	0.005
MZ01	RANLAT	60	26	0	Y	78	60	2.5	117.81	0	0.6	0.6	N	0.005
MZ01	RANLAT	60	26	0	Y	78	60	2.5	117.81	0	0.6	0.6	N	0.005
MZ01	RANLAT	60	26	0	Y	78	60	2.5	117.81	0	0.6	0.6	N	0.005
MZ01	RANLAT	60	26	0	Y	78	60	2.5	117.81	0	0.6	0.6	N	0.005
MZ01	RANLAT	30	14	5	Y	78	60	2.5	117.81	0	0.6	0.6	N	0.005
MZ01	RANLAT	40	9	5	Y	78	60	2.5	117.81	0	0.6	0.6	N	0.005
MZ01	RANLAT	120	19	0	Y	78	60	2.5	117.81	0	0.6	0.6	N	0.005
MZ01	RANLAT	120	19	0	Y	78	60	2.5	117.81	0	0.6	0.6	N	0.005
MZ01	RANLAT	70	13	0	Y	78	60	2.5	117.81	0	0.6	0.6	N	0.005
MZ01	RANLAT	70	13	0	Y	78	60	2.5	117.81	0	0.6	0.6	N	0.005
MZ01	RANLAT	140	18	3	Y	78	60	2.5	117.81	0	0.6	0.6	N	0.005
MZ01	RANLAT	145	24	15	Y	78	60	2.5	117.81	0	0.6	0.6	N	0.005
MZ01	RANLAT	20	20	15	Y	78	60	2.5	117.81	0	0.6	0.6	N	0.005
MZ01	RANLAT	25	12	5	Y	78	60	2.5	117.81	0	0.6	0.6	N	0.005
MZ01	RANLAT	26	12	0	Y	78	60	2.5	117.81	0	0.6	0.6	N	0.005
MZ01	RANLAT	35	12	0	Y	78	60	2.5	117.81	0	0.6	0.6	N	0.005
MZ01	RANLAT	60	30	0	Y	78	60	2.5	117.81	0	0.6	0.6	N	0.005
MZ01	RANLAT	65	30	0	Y	78	60	2.5	117.81	0	0.6	0.6	N	0.005
MZ01	RANLAT	65	30	0	Y	78	60	2.5	117.81	0	0.6	0.6	N	0.005
MZ01	RANLAT	38	0	60	Y	78	60	2.5	117.81	0	0.6	0.6	N	0.005
MZ01	RANLAT	45	15	10	Y	78	60	2.5	117.81	0	0.6	0.6	N	0.005
MZ01	RANLAT	40	14	10	Y	78	60	2.5	117.81	0	0.6	0.6	N	0.005
MZ01	RANLAT	50	12	0	Y	78	60	2.5	117.81	0	0.6	0.6	N	0.005
MZ01	RANLAT	55	12	0	Y	78	60	2.5	117.81	0	0.6	0.6	N	0.005
MZ01	RANLAT	70	15	20	Y	78	60	2.5	117.81	0	0.6	0.6	N	0.005
MZ01	RANLAT	10	7	6	Y	78	60	2.5	117.81	0	0.6	0.6	N	0.005
MZ01	RANLAT	20	6	6	Y	78	60	2.5	117.81	0	0.6	0.6	N	0.005
MZ01	RANLAT	30	7	0	Y	78	60	2.5	117.81	0	0.6	0.6	N	0.005
MZ01	RANLAT	30	7	0	Y	78	60	2.5	117.81	0	0.6	0.6	N	0.005
MZ01	RANLAT	25	7	20	Y	78	60	2.5	117.81	0	0.6	0.6	N	0.005
MZ01	RANLAT	20	8	20	Y	78	60	2.5	117.81	0	0.6	0.6	N	0.005
MZ01	RANLAT	60	10	0	Y	78	60	2.5	117.81	0	0.6	0.6	N	0.005
MZ01	RANLAT	65	7	0	Y	78	60	2.5	117.81	0	0.6	0.6	N	0.005
MZ01	RANLAT	70	15	0	Y	78	60	2.5	117.81	0	0.6	0.6	N	0.005
MZ01	RANLAT	75	11	5	Y	78	60	2.5	117.81	0	0.6	0.6	N	0.005
MZ01	RANLAT	60	12	0	Y	78	60	2.5	117.81	0	0.6	0.6	N	0.005
MZ01	RANLAT	60	11	0	Y	78	60	2.5	117.81	0	0.6	0.6	N	0.005
MZ01	RANLAT	65	12	0	Y	78	60	2.5	117.81	0	0.6	0.6	N	0.005
MZ01	RANLAT	90	14	0	Y	78	60	2.5	117.81	0	0.6	0.6	N	0.005
MZ01	RANLAT	60	10	0	Y	78	60	2.5	117.81	0	0.6	0.6	N	0.005
MZ01	RANLAT	50	10	0	Y	78	60	2.5	117.81	0	0.6	0.6	N	0.005
MZ01	RANLAT	60	10	0	Y	78	60	2.5	117.81	0	0.6	0.6	N	0.005
MZ01	RANLAT	55	14	3	Y	78	60	2.5	117.81	0	0.6	0.6	N	0.005
MZ01	RANLAT	65	10	5	Y	78	60	2.5	117.81	0	0.6	0.6	N	0.005
MZ01	RANLAT	30	15	5	Y	78	60	2.5	117.81	0	0.6	0.6	N	0.005
MZ01	RANLAT	50	18	5	Y	78	60	2.5	117.81	0	0.6	0.6	N	0.005
MZ01	RANLAT	40	13	0	Y	78	60	2.5	117.81	0	0.6	0.6	N	0.005
MZ01	RANLAT	45	19	0	Y	78	60	2.5	117.81	0	0.6	0.6	N	0.005
MZ01	RANLAT	30	8	0	Y	78	60	2.5	117.81	0	0.6	0.6	N	0.005
MZ01	RANLAT	30	8	0	Y	78	60	2.5	117.81	0	0.6	0.6	N	0.005
MZ01	RANLAT	30	8	0	Y	78	60	2.5	117.81	0	0.6	0.6	N	0.005
MZ01	RANLAT	30	8	0	Y	78	60	2.5	117.81	0	0.6	0.6	N	0.005
MZ01	RANLAT	45	18	8	Y	78	60	2.5	117.81	0	0.6	0.6	N	0.005
MZ01	RANLAT	5	8	2	Y	78	60	2.5	117.81	0	0.6	0.6	N	0.005
MZ01	RANLAT	5	8	2	Y	78	60	2.5	117.81	0	0.6	0.6	N	0.005
MZ01	RANLAT	5	8	2	Y	78	60	2.5	117.81	0	0.6	0.6	N	0.005
MZ01	RANLAT	5	0	10	Y	78	60	2.5	117.81	0	0.6	0.6	N	0.005
MZ01	RANLAT	5	0	10	Y	78	60	2.5	117.81	0	0.6	0.6	N	0.005
MZ01	RANLAT	0	0	30	Y	78	60	2.5	117.81	0	0.6	0.6	N	0.005
MZ01	RANLAT	20	10	0	Y	78	60	2.5	117.81	0	0.6	0.6	N	0.005
MZ01	RANLAT	25	9	0	Y	78	60	2.5	117.81	0	0.6	0.6	N	0.005
MZ01	RANLAT	30	17	0	Y	78	60	2.5	117.81	0	0.6	0.6	N	0.005
MZ01	RANLAT	32	14	0	Y	78	60	2.5	117.81	0	0.6	0.6	N	0.005
MZ01	RANLAT	36	15	0	Y	78	60	2.5	117.81	0	0.6	0.6	N	0.005
MZ01	RANLAT	38	18	0	Y	78	60	2.5	117.81	0	0.6	0.6	N	0.005
MZ01	RANLAT	40	14	0	Y	78	60	2.5	117.81	0	0.6	0.6	N	0.005
MZ01	RANLAT	40	30	0	Y	78	60	2.5	117.81	0	0.6	0.6	N	0.005
MZ01	RANLAT	45	28	0	Y	78	60	2.5	117.81	0	0.6	0.6	N	0.005
MZ01	RANLAT	0	0	300	Y	78	60	2.5	117.81	0	0.6	0.6	N	0.005
Als-1	RANDAL	22	12	15	Y	80	19	19	283.53	0.23	0.04	0.27	Y	0.018
Als-1	RANDAL	10	10	15	Y	80	19	19	283.53	0.23	0.04	0.27	Y	0.018
Als-1	RANDAL	40	21	4	Y	80	19	19	283.53	0.23	0.04	0.27	Y	0.018
Als-1	RANDAL	30	19	4	Y	80	19	19	283.53	0.23	0.04	0.27	Y	0.018
Als-1	RANDAL	6	8	20	Y	80	19	19	283.53	0.23	0.04	0.27	Y	0.018
Als-1	RANDAL	28	20	10	Y	80	19	19	283.53	0.23	0.04	0.27	Y	0.018
Als-1	RANDAL	12	8	0	Y	80	19	19	283.53	0.23	0.04	0.27	Y	0.018
Als-1	RANDAL	20	14	0	Y	80	19	19	283.53	0.23	0.04	0.27	Y	0.018
Als-1	RANDAL	30	28	0	Y	80	19	19	283.53	0.23	0.04	0.27	Y	0.018
Als-1	RANDAL	25	30	0	Y	80	19	19	283.53	0.23	0.04	0.27	Y	0.018
Als-1	RANDAL	30	30	0	Y	80	19	19	283.53	0.23	0.04	0.27	Y	0.018
Als-1	RANDAL	20	15	0	Y	80	19	19	283.53	0.23	0.04	0.27	Y	0.018
Als-1	RANDAL	25	15	5	Y	80	19	19	283.53	0.23	0.04	0.27	Y	0.018
Als-1	RANDAL	20	20	0	Y	80	19	19	283.53	0.23	0.04	0.27	Y	0.018
Als-1	RANDAL	25	18	0	Y	80	19	19	283.53	0.23	0.04	0.27	Y	0.018
Als-1	RANDAL	25	18	0	Y	80	19	19	283.53	0.23	0.04	0.27	Y	0.018
Als-1	RANDAL	28	18	0	Y	80	19	19	283.53	0.23	0.04	0.27	Y	0.018
Als-1	RANDAL	10	20	0	Y	80	19	19	283.53	0.23	0.04	0.27	Y	0.018
Als-1	RANDAL	20	25	0	Y	80	19	19	283.53	0.23	0.04	0.27	Y	0.018
Als-1	RANDAL	25	20	0	Y	80	19	19	283.53	0.23	0.04	0.27	Y	0.018
Als-1	RANDAL	12	10	5	Y	80	19	19	283.53	0.23	0.04	0.27	Y	0.018
Als-1	RANDAL	15	20	5	Y	80	19	19	283.53	0.23	0.04	0.27	Y	0.018
Als-1	RANDAL	14	18	0	Y	80	19	19	283.53	0.23	0.04	0.27	Y	0.018
Als-1	RANDAL	19	18	0	Y	80	19	19	283.53	0.23	0.04	0.27	Y	0.018
Als-1	RANDAL	30	18	0	Y	80	19	19	283.53	0.23	0.04	0.27	Y	0.018
Als-1	RANDAL	14	20	5	Y	80	19	19	283.53	0.23	0.04	0.27	Y	0.018
Als-1	RANDAL	15	12	10	Y	80	19	19	283.53	0.23	0.04	0.27	Y	0.018
Als-1	RANDAL	30	20	0	Y	80	19	19	283.53	0.23	0.04	0.27	Y	0.018
Als-1	RANDAL	12	10	30	Y	80	19	19	283.53	0.23	0.04	0.27	Y	0.018
Als-1	RANLAT	15	19	0	Y	80	19	19	283.53	0.23	0.04	0.27	Y	0.018
Als-1	RANLAT	25	19	0	Y	80	19	19	283.53	0.23	0.04	0.27	Y	0.018
Als-1	RANDAL	8	12	0	Y	80	19	19	283.53	0.23	0.04	0.27	Y	0.018
Als-1	RANDAL	5	10	0	Y	80	19	19	283.53	0.23	0.04	0.27	Y	0.018
Als-1	RANDAL	12	10	0	Y	80	19	19	283.53	0.23	0.04	0.27	Y	0.018
Als-1	RANDAL	40	12	15	Y	80	19	19	283.53	0.23	0.04	0.27	Y	0.018
Als-1	RANDAL	20	10	30	Y	80	19	19	283.53	0.23	0.04	0.27	Y	0.018
Als-1	RANDAL	20	18	5	Y	80	19	19	283.53	0.23	0.04	0.27	Y	0.018
Als-1	RANDAL	30	19	5	Y	80	19	19	283.53	0.23	0.04	0.27	Y	0.018
Als-1	RANDAL	30	25	9	Y	80	19	19	283.53	0.23	0.04	0.27	Y	0.018
Als-1	RANDAL	12	19	9	Y	80	19	19	283.53	0.23	0.04	0.27	Y	0.018
Als-1	RANDAL	15	25	0	Y	80	19	19	283.53	0.23	0.04	0.27	Y	0.018
Als-1	RANDAL	30	25	0	Y	80	19	19	283.53	0.23	0.04	0.27	Y	0.018
Als-1	RANDAL	20	25	0	Y	80	19	19	283.53	0.23	0.04	0.27	Y	0.018
Als-1	RANDAL	20	25	0	Y	80	19	19	283.53	0.23	0.04	0.27	Y	0.018
Als-1	RANDAL	45	30	7	Y	80	19	19	283.53	0.23	0.04	0.27	Y	0.018
Als-1	RANDAL	45	30	7	Y	80	19	19	283.53	0.23	0.04	0.27	Y	0.018
Als-1	RANDAL	20	30	0	Y	80	19	19	283.53	0.23	0.04	0.27	Y	0.018
Als-1	RANDAL	25	30	0	Y	80	19	19	283.53	0.23	0.04	0.27	Y	0.018
Als-1	RANDAL	20	25	5	Y	80	19	19	283.53	0.23	0.04	0.27	Y	0.018
Als-1	RANDAL	25	30	0	Y	80	19	19	283.53	0.23	0.04	0.27	Y	0.018
Als-1	RANDAL	25	30	0	Y	80	19	19	283.53	0.23	0.04	0.27	Y	0.018
Als-1	RANDAL	25	30	0	Y	80	19	19	283.53	0.23	0.04	0.27	Y	0.018
Als-1	RANDAL	25	30	0	Y	80	19	19	283.53	0.23	0.04	0.27	Y	0.018
Als-1	RANDAL	55	40	10	Y	80	19	19	283.53	0.23	0.04	0.27	Y	0.018
Als-1	RANDAL	15	35	10	Y	80	19	19	283.53	0.23	0.04	0.27	Y	0.018
Als-1	RANDAL	35	30	10	Y	80	19	19	283.53	0.23	0.04	0.27	Y	0.018
Als-1	RANLAT	8	30	0	Y	80	19	19	283.53	0.23	0.04	0.27	Y	0.018
Als-1	RANLAT	8	30	0	Y	80	19	19	283.53	0.23	0.04	0.27	Y	0.018
Als-1	RANDAL	5	30	15	Y	80	19	19	283.53	0.23	0.04	0.27	Y	0.018
Als-1	RANDAL	20	35	0	Y	80	19	19	283.53	0.23	0.04	0.27	Y	0.018
Als-1	RANLAT	5	40	0	Y	80	19	19	283.53	0.23	0.04	0.27	Y	0.018
Als-1	RANDAL	10	40	0	Y	80	19	19	283.53	0.23	0.04	0.27	Y	0.018
Als-1	RANDAL	20	40	5	Y	80	19	19	283.53	0.23	0.04	0.27	Y	0.018
Als-1	RANLAT	12	40	100	Y	80	19	19	283.53	0.23	0.04	0.27	Y	0.018
Als-1	RANDAL	15	40	20	Y	80	19	19	283.53	0.23	0.04	0.27	Y	0.018
Als-1	RANDAL	20	40	20	Y	80	19	19	283.53	0.23	0.04	0.27	Y	0.018
Als-1	RANLAT	15	35	60	Y	80	19	19	283.53	0.23	0.04	0.27	Y	0.018
Als-1	RANDAL	15	50	7	Y	80	19	19	283.53	0.23	0.04	0.27	Y	0.018
Als-1	RANDAL	20	35	5	Y	80	19	19	283.53	0.23	0.04	0.27	Y	0.018
Als-1	RANDAL	20	35	5	Y	80	19	19	283.53	0.23	0.04	0.27	Y	0.018
Als-1	RANLAT	15	25	20	Y	80	19	19	283.53	0.23	0.04	0.27	Y	0.018
Als-1	RANDAL	20	30	0	Y	80	19	19	283.53	0.23	0.04	0.27	Y	0.018
Als-1	RANLAT	10	25	15	Y	80	19	19	283.53	0.23	0.04	0.27	Y	0.018
Als-1	RANLAT	25	20	35	Y	80	19	19	283.53	0.23	0.04	0.27	Y	0.018
Als-1	RANLAT	35	20	20	Y	80	19	19	283.53	0.23	0.04	0.27	Y	0.018
Als-1	RANDAL	35	20	20	Y	80	19	19	283.53	0.23	0.04	0.27	Y	0.018
Als-1	RANDAL	65	35	20	Y	80	19	19	283.53	0.23	0.04	0.27	Y	0.018
Brongio	RANDAL	130	26	1	N	32	4.3	3.2	10.81	0.74	0	0.74	N	0
Brongio	RANDAL	140	30	1	N	32	4.3	3.2	10.81	0.74	0	0.74	N	0
Brongio	RANDAL	140	25	1	N	32	4.3	3.2	10.81	0.74	0	0.74	N	0
Brongio	RANDAL	150	26	150	N	32	4.3	3.2	10.81	0.74	0	0.74	N	0
Brongio	RANDAL	140	26	140	N	32	4.3	3.2	10.81	0.74	0	0.74	N	0
Brongio	RANDAL	130	30	150	N	32	4.3	3.2	10.81	0.74	0	0.74	N	0
Brongio	RANDAL	150	28	150	N	32	4.3	3.2	10.81	0.74	0	0.74	N	0
Brongio	RANDAL	140	26	140	N	32	4.3	3.2	10.81	0.74	0	0.74	N	0
Roccolo_lieti_bosco	RANDAL	130	25	40	N	70	12	10.6	99.9	0.57	0	0.57	N	0
Roccolo_lieti_bosco	RANDAL	140	25	40	N	70	12	10.6	99.9	0.57	0	0.57	N	0
Roccolo_lieti_bosco	RANDAL	350	38	210	N	70	12	10.6	99.9	0.57	0	0.57	N	0
Roccolo_lieti_bosco	RANDAL	130	15	100	N	70	12	10.6	99.9	0.57	0	0.57	N	0
Roccolo_lieti_bosco	RANDAL	200	20	100	N	70	12	10.6	99.9	0.57	0	0.57	N	0
Roccolo_lieti_bosco	RANDAL	270	25	30	N	70	12	10.6	99.9	0.57	0	0.57	N	0
Roccolo_lieti_bosco	RANDAL	280	22	30	N	70	12	10.6	99.9	0.57	0	0.57	N	0
Roccolo_lieti_bosco	RANDAL	280	22	30	N	70	12	10.6	99.9	0.57	0	0.57	N	0
Roccolo_lieti_bosco	RANDAL	260	25	30	N	70	12	10.6	99.9	0.57	0	0.57	N	0
Roccolo_lieti_bosco	RANDAL	130	20	60	N	70	12	10.6	99.9	0.57	0	0.57	N	0
Roccolo_lieti_bosco	RANDAL	200	20	40	N	70	12	10.6	99.9	0.57	0	0.57	N	0
Roccolo_lieti_bosco	RANDAL	40	15	10	N	70	12	10.6	99.9	0.57	0	0.57	N	0
Roccolo_lieti_bosco	RANDAL	50	10	10	N	70	12	10.6	99.9	0.57	0	0.57	N	0
Roccolo_lieti_bosco	RANDAL	500	30	30	N	70	12	10.6	99.9	0.57	0	0.57	N	0
Roccolo_lieti_bosco	RANDAL	500	30	30	N	70	12	10.6	99.9	0.57	0	0.57	N	0
Roccolo_lieti_bosco	RANDAL	500	30	30	N	70	12	10.6	99.9	0.57	0	0.57	N	0
Roccolo_lieti_bosco	RANDAL	500	30	30	N	70	12	10.6	99.9	0.57	0	0.57	N	0
Roccolo_lieti_bosco	RANDAL	500	30	30	N	70	12	10.6	99.9	0.57	0	0.57	N	0
Roccolo_lieti_bosco	RANDAL	500	30	30	N	70	12	10.6	99.9	0.57	0	0.57	N	0
Roccolo_lieti_bosco	RANDAL	500	30	30	N	70	12	10.6	99.9	0.57	0	0.57	N	0
Roccolo_lieti_bosco	RANDAL	500	30	30	N	70	12	10.6	99.9	0.57	0	0.57	N	0
Roccolo_lieti_bosco	RANDAL	500	30	30	N	70	12	10.6	99.9	0.57	0	0.57	N	0
Roccolo_lieti_bosco	RANDAL	500	30	30	N	70	12	10.6	99.9	0.57	0	0.57	N	0
Roccolo_lieti_bosco	RANDAL	500	30	30	N	70	12	10.6	99.9	0.57	0	0.57	N	0
Roccolo_lieti_bosco	RANDAL	500	30	30	N	70	12	10.6	99.9	0.57	0	0.57	N	0
Roccolo_lieti_bosco	RANDAL	500	30	30	N	70	12	10.6	99.9	0.57	0	0.57	N	0
Roccolo_lieti_bosco	RANDAL	500	30	30	N	70	12	10.6	99.9	0.57	0	0.57	N	0
Roccolo_lieti_bosco	RANDAL	500	30	30	N	70	12	10.6	99.9	0.57	0	0.57	N	0
Roccolo_lieti_bosco	RANDAL	500	30	30	N	70	12	10.6	99.9	0.57	0	0.57	N	0
Roccolo_lieti_bosco	RANDAL	650	30	40	N	70	12	10.6	99.9	0.57	0	0.57	N	0
Roccolo_lieti_bosco	RANDAL	650	30	40	N	70	12	10.6	99.9	0.57	0	0.57	N	0
Roccolo_lieti_bosco	RANDAL	650	30	40	N	70	12	10.6	99.9	0.57	0	0.57	N	0
Roccolo_lieti_bosco	RANDAL	650	30	40	N	70	12	10.6	99.9	0.57	0	0.57	N	0
Roccolo_lieti_bosco	RANDAL	650	30	40	N	70	12	10.6	99.9	0.57	0	0.57	N	0
Roccolo_lieti_bosco	RANDAL	650	30	40	N	70	12	10.6	99.9	0.57	0	0.57	N	0
Roccolo_lieti_bosco	RANDAL	650	30	40	N	70	12	10.6	99.9	0.57	0	0.57	N	0
Roccolo_lieti_bosco	RANDAL	300	18	40	N	70	12	10.6	99.9	0.57	0	0.57	N	0
Roccolo_lieti_bosco	RANDAL	300	18	40	N	70	12	10.6	99.9	0.57	0	0.57	N	0
Roccolo_lieti_bosco	RANDAL	300	18	40	N	70	12	10.6	99.9	0.57	0	0.57	N	0
Roccolo_lieti_bosco	RANDAL	300	18	40	N	70	12	10.6	99.9	0.57	0	0.57	N	0
Roccolo_lieti_bosco	RANDAL	300	18	40	N	70	12	10.6	99.9	0.57	0	0.57	N	0
Roccolo_lieti_bosco	RANDAL	300	18	40	N	70	12	10.6	99.9	0.57	0	0.57	N	0
Roccolo_lieti_bosco	RANDAL	300	18	40	N	70	12	10.6	99.9	0.57	0	0.57	N	0
Roccolo_lieti_bosco	RANDAL	300	18	40	N	70	12	10.6	99.9	0.57	0	0.57	N	0
Roccolo_lieti_bosco	RANDAL	300	18	40	N	70	12	10.6	99.9	0.57	0	0.57	N	0
Roccolo_lieti_bosco	RANDAL	300	18	40	N	70	12	10.6	99.9	0.57	0	0.57	N	0
Roccolo_lieti_bosco	RANDAL	150	10	50	N	70	12	10.6	99.9	0.57	0	0.57	N	0
Roccolo_lieti_bosco	RANDAL	150	10	50	N	70	12	10.6	99.9	0.57	0	0.57	N	0
Roccolo_lieti_bosco	RANDAL	150	10	50	N	70	12	10.6	99.9	0.57	0	0.57	N	0
Roccolo_lieti_bosco	RANDAL	150	10	50	N	70	12	10.6	99.9	0.57	0	0.57	N	0
Roccolo_lieti_bosco	RANDAL	150	10	50	N	70	12	10.6	99.9	0.57	0	0.57	N	0
Roccolo_lieti_bosco	RANDAL	150	10	50	N	70	12	10.6	99.9	0.57	0	0.57	N	0
Roccolo_lieti_bosco	RANDAL	150	10	50	N	70	12	10.6	99.9	0.57	0	0.57	N	0
Roccolo_lieti_bosco	RANDAL	150	10	50	N	70	12	10.6	99.9	0.57	0	0.57	N	0
Roccolo_lieti_bosco	RANDAL	150	10	50	N	70	12	10.6	99.9	0.57	0	0.57	N	0
Roccolo_lieti_bosco	RANDAL	150	10	50	N	70	12	10.6	99.9	0.57	0	0.57	N	0
Roccolo_lieti_bosco	RANDAL	150	10	50	N	70	12	10.6	99.9	0.57	0	0.57	N	0
Roccolo_lieti_V	RANDAL	150	12	110	N	80	5.2	4.5	18.38	1.14	0	1.14	N	0
Roccolo_lieti_V	RANDAL	260	15	110	N	80	5.2	4.5	18.38	1.14	0	1.14	N	0
Roccolo_lieti_V	RANDAL	80	12	70	N	80	5.2	4.5	18.38	1.14	0	1.14	N	0
Roccolo_lieti_V	RANDAL	150	15	50	N	80	5.2	4.5	18.38	1.14	0	1.14	N	0
Roccolo_lieti_V	RANDAL	150	15	50	N	80	5.2	4.5	18.38	1.14	0	1.14	N	0
Roccolo_lieti_V	RANDAL	80	20	0	N	80	5.2	4.5	18.38	1.14	0	1.14	N	0
Roccolo_lieti_V	RANDAL	80	20	0	N	80	5.2	4.5	18.38	1.14	0	1.14	N	0
Roccolo_lieti_V	RANDAL	80	20	19	N	80	5.2	4.5	18.38	1.14	0	1.14	N	0
Roccolo_lieti_V	RANDAL	80	20	19	N	80	5.2	4.5	18.38	1.14	0	1.14	N	0
Roccolo_lieti_V	RANDAL	87.6	20	150	N	80	5.2	4.5	18.38	1.14	0	1.14	N	0
Roccolo_lieti_V	RANDAL	350	19	10	N	80	5.2	4.5	18.38	1.14	0	1.14	N	0
Roccolo_lieti_V	RANDAL	360	17	10	N	80	5.2	4.5	18.38	1.14	0	1.14	N	0
Roccolo_lieti_V	RANDAL	370	17	10	N	80	5.2	4.5	18.38	1.14	0	1.14	N	0
Roccolo_lieti_V	RANDAL	100	10	30	N	80	5.2	4.5	18.38	1.14	0	1.14	N	0
Roccolo_lieti_V	RANDAL	120	10	30	N	80	5.2	4.5	18.38	1.14	0	1.14	N	0
Roccolo_lieti_V	RANDAL	120	12	10	N	80	5.2	4.5	18.38	1.14	0	1.14	N	0
Roccolo_lieti_V	RANDAL	150	15	10	N	80	5.2	4.5	18.38	1.14	0	1.14	N	0
Roccolo_lieti_V	RANDAL	170	15	10	N	80	5.2	4.5	18.38	1.14	0	1.14	N	0
Roccolo_lieti_V	RANDAL	150	15	10	N	80	5.2	4.5	18.38	1.14	0	1.14	N	0
Roccolo_lieti_V	RANDAL	150	15	10	N	80	5.2	4.5	18.38	1.14	0	1.14	N	0
Roccolo_lieti_V	RANDAL	300	17	150	N	80	5.2	4.5	18.38	1.14	0	1.14	N	0
Affluente_Curone	RANLAT	20	15	10	N	60	5	1.5	8.5	0	3.88	3.88	N	0
Affluente_Curone	RANLAT	20	15	10	N	60	5	1.5	8.5	0	3.88	3.88	N	0
Affluente_Curone	RANLAT	20	15	10	N	60	5	1.5	8.5	0	3.88	3.88	N	0
Affluente_Curone	RANLAT	20	15	10	N	60	5	1.5	8.5	0	3.88	3.88	N	0
Affluente_Curone	RANLAT	20	15	10	N	60	5	1.5	8.5	0	3.88	3.88	N	0
Affluente_Curone	RANLAT	20	15	10	N	60	5	1.5	8.5	0	3.88	3.88	N	0
Affluente_Curone	RANLAT	20	15	10	N	60	5	1.5	8.5	0	3.88	3.88	N	0
Affluente_Curone	RANLAT	20	15	10	N	60	5	1.5	8.5	0	3.88	3.88	N	0
Affluente_Curone	RANLAT	20	15	10	N	60	5	1.5	8.5	0	3.88	3.88	N	0
Affluente_Curone	RANLAT	20	15	10	N	60	5	1.5	8.5	0	3.88	3.88	N	0
Affluente_Curone	RANLAT	60	10	20	N	60	5	1.5	8.5	0	3.88	3.88	N	0
Affluente_Curone	RANLAT	60	10	20	N	60	5	1.5	8.5	0	3.88	3.88	N	0
Affluente_Curone	RANLAT	60	10	20	N	60	5	1.5	8.5	0	3.88	3.88	N	0
Affluente_Curone	RANLAT	60	10	20	N	60	5	1.5	8.5	0	3.88	3.88	N	0
Affluente_Curone	RANLAT	60	10	20	N	60	5	1.5	8.5	0	3.88	3.88	N	0
Affluente_Curone	RANLAT	60	10	20	N	60	5	1.5	8.5	0	3.88	3.88	N	0
Affluente_Curone	RANLAT	60	10	20	N	60	5	1.5	8.5	0	3.88	3.88	N	0
Affluente_Curone	RANLAT	60	10	20	N	60	5	1.5	8.5	0	3.88	3.88	N	0
Affluente_Curone	RANLAT	60	10	20	N	60	5	1.5	8.5	0	3.88	3.88	N	0
Affluente_Curone	RANLAT	60	10	20	N	60	5	1.5	8.5	0	3.88	3.88	N	0
Affluente_Curone	RANLAT	60	10	20	N	60	5	1.5	8.5	0	3.88	3.88	N	0
Affluente_Curone	RANLAT	60	10	20	N	60	5	1.5	8.5	0	3.88	3.88	N	0
Affluente_Curone	RANLAT	60	10	20	N	60	5	1.5	8.5	0	3.88	3.88	N	0
Affluente_Curone	RANLAT	60	10	20	N	60	5	1.5	8.5	0	3.88	3.88	N	0
Affluente_Curone	RANLAT	60	10	20	N	60	5	1.5	8.5	0	3.88	3.88	N	0
Affluente_Curone	RANLAT	40	50	0	N	60	5	1.5	8.5	0	3.88	3.88	N	0
Affluente_Curone	RANLAT	40	50	0	N	60	5	1.5	8.5	0	3.88	3.88	N	0
Affluente_Curone	RANLAT	40	50	0	N	60	5	1.5	8.5	0	3.88	3.88	N	0
Affluente_Curone	RANLAT	40	50	0	N	60	5	1.5	8.5	0	3.88	3.88	N	0
Affluente_Curone	RANLAT	10	20	30	N	60	5	1.5	8.5	0	3.88	3.88	N	0
Affluente_Curone	RANLAT	5	30	0	N	60	5	1.5	8.5	0	3.88	3.88	N	0
Affluente_Curone	RANLAT	5	30	0	N	60	5	1.5	8.5	0	3.88	3.88	N	0
Affluente_Curone	RANLAT	5	30	0	N	60	5	1.5	8.5	0	3.88	3.88	N	0
CU03	RANLAT	100	15	2	N	60	14.3	7.3	81.99	0.21	0.13	0.34	Y	0
CU03	RANLAT	100	15	2	N	60	14.3	7.3	81.99	0.21	0.13	0.34	Y	0
CU03	RANLAT	100	15	2	N	60	14.3	7.3	81.99	0.21	0.13	0.34	Y	0
CU03	RANLAT	100	15	2	N	60	14.3	7.3	81.99	0.21	0.13	0.34	Y	0
CU03	RANLAT	100	15	2	N	60	14.3	7.3	81.99	0.21	0.13	0.34	Y	0
CU03	RANLAT	400	45	0	N	60	14.3	7.3	81.99	0.21	0.13	0.34	Y	0
CU03	RANLAT	400	45	0	N	60	14.3	7.3	81.99	0.21	0.13	0.34	Y	0
CU03	RANLAT	400	45	0	N	60	14.3	7.3	81.99	0.21	0.13	0.34	Y	0
CU03	RANLAT	400	45	0	N	60	14.3	7.3	81.99	0.21	0.13	0.34	Y	0
CU03	RANLAT	400	45	0	N	60	14.3	7.3	81.99	0.21	0.13	0.34	Y	0
CU03	RANLAT	400	45	0	N	60	14.3	7.3	81.99	0.21	0.13	0.34	Y	0
CU03	RANDAL	380	25	120	N	60	14.3	7.3	81.99	0.21	0.13	0.34	Y	0
CU03	RANDAL	380	25	120	N	60	14.3	7.3	81.99	0.21	0.13	0.34	Y	0
CU03	RANDAL	40	15	100	N	60	14.3	7.3	81.99	0.21	0.13	0.34	Y	0
CU03	RANDAL	40	15	100	N	60	14.3	7.3	81.99	0.21	0.13	0.34	Y	0
CU03	RANDAL	40	15	100	N	60	14.3	7.3	81.99	0.21	0.13	0.34	Y	0
CU03	RANDAL	40	15	100	N	60	14.3	7.3	81.99	0.21	0.13	0.34	Y	0
CU03	RANDAL	40	15	100	N	60	14.3	7.3	81.99	0.21	0.13	0.34	Y	0
CU03	RANDAL	40	15	100	N	60	14.3	7.3	81.99	0.21	0.13	0.34	Y	0
CU03	RANDAL	40	15	100	N	60	14.3	7.3	81.99	0.21	0.13	0.34	Y	0
CU03	RANDAL	40	15	100	N	60	14.3	7.3	81.99	0.21	0.13	0.34	Y	0
CU03	RANDAL	40	15	100	N	60	14.3	7.3	81.99	0.21	0.13	0.34	Y	0
CU03	RANDAL	40	15	100	N	60	14.3	7.3	81.99	0.21	0.13	0.34	Y	0
CU03	RANDAL	40	15	100	N	60	14.3	7.3	81.99	0.21	0.13	0.34	Y	0
CU03	RANDAL	40	15	50	N	60	14.3	7.3	81.99	0.21	0.13	0.34	Y	0
CU03	RANDAL	40	15	50	N	60	14.3	7.3	81.99	0.21	0.13	0.34	Y	0
CU03	RANDAL	40	15	50	N	60	14.3	7.3	81.99	0.21	0.13	0.34	Y	0
CU03	RANDAL	40	15	50	N	60	14.3	7.3	81.99	0.21	0.13	0.34	Y	0
CU01	RANDAL	100	20	150	N	60	15.8	6.9	85.62	0.92	0	0.92	N	0
CU01	RANDAL	100	20	150	N	60	15.8	6.9	85.62	0.92	0	0.92	N	0
CU01	RANDAL	100	20	150	N	60	15.8	6.9	85.62	0.92	0	0.92	N	0
CU01	RANDAL	100	20	150	N	60	15.8	6.9	85.62	0.92	0	0.92	N	0
CU01	RANDAL	100	20	150	N	60	15.8	6.9	85.62	0.92	0	0.92	N	0
CU01	RANDAL	100	20	150	N	60	15.8	6.9	85.62	0.92	0	0.92	N	0
CU01	RANDAL	100	20	150	N	60	15.8	6.9	85.62	0.92	0	0.92	N	0
CU01	RANDAL	100	20	150	N	60	15.8	6.9	85.62	0.92	0	0.92	N	0
CU01	RANDAL	100	20	150	N	60	15.8	6.9	85.62	0.92	0	0.92	N	0
CU01	RANDAL	100	20	150	N	60	15.8	6.9	85.62	0.92	0	0.92	N	0
CU01	RANDAL	100	20	150	N	60	15.8	6.9	85.62	0.92	0	0.92	N	0
CU01	RANDAL	100	20	150	N	60	15.8	6.9	85.62	0.92	0	0.92	N	0
CU01	RANDAL	100	20	150	N	60	15.8	6.9	85.62	0.92	0	0.92	N	0
CU01	RANDAL	100	20	150	N	60	15.8	6.9	85.62	0.92	0	0.92	N	0
CU01	RANDAL	100	20	150	N	60	15.8	6.9	85.62	0.92	0	0.92	N	0
CU01	RANDAL	100	20	150	N	60	15.8	6.9	85.62	0.92	0	0.92	N	0
CU01	RANDAL	100	20	150	N	60	15.8	6.9	85.62	0.92	0	0.92	N	0
CU01	RANDAL	100	20	150	N	60	15.8	6.9	85.62	0.92	0	0.92	N	0
CU01	RANDAL	100	20	150	N	60	15.8	6.9	85.62	0.92	0	0.92	N	0
CU01	RANDAL	100	20	150	N	60	15.8	6.9	85.62	0.92	0	0.92	N	0
CU01	RANDAL	100	20	150	N	60	15.8	6.9	85.62	0.92	0	0.92	N	0
CU01	RANDAL	100	20	80	N	60	15.8	6.9	85.62	0.92	0	0.92	N	0
CU01	RANDAL	100	20	80	N	60	15.8	6.9	85.62	0.92	0	0.92	N	0
CU01	RANDAL	100	20	80	N	60	15.8	6.9	85.62	0.92	0	0.92	N	0
CU01	RANDAL	100	20	80	N	60	15.8	6.9	85.62	0.92	0	0.92	N	0
CU01	RANDAL	100	20	80	N	60	15.8	6.9	85.62	0.92	0	0.92	N	0
CU01	RANDAL	100	20	80	N	60	15.8	6.9	85.62	0.92	0	0.92	N	0
CU01	RANDAL	100	20	80	N	60	15.8	6.9	85.62	0.92	0	0.92	N	0
CU01	RANDAL	100	20	80	N	60	15.8	6.9	85.62	0.92	0	0.92	N	0
CU01	RANDAL	100	20	80	N	60	15.8	6.9	85.62	0.92	0	0.92	N	0
CU01	RANDAL	100	20	80	N	60	15.8	6.9	85.62	0.92	0	0.92	N	0
CU01	RANDAL	100	20	80	N	60	15.8	6.9	85.62	0.92	0	0.92	N	0
CU01	RANDAL	100	20	80	N	60	15.8	6.9	85.62	0.92	0	0.92	N	0
CU01	RANDAL	100	20	80	N	60	15.8	6.9	85.62	0.92	0	0.92	N	0
CU01	RANDAL	100	20	80	N	60	15.8	6.9	85.62	0.92	0	0.92	N	0
CU01	RANDAL	100	20	80	N	60	15.8	6.9	85.62	0.92	0	0.92	N	0
CU01	RANDAL	100	20	80	N	60	15.8	6.9	85.62	0.92	0	0.92	N	0
CU01	RANDAL	100	20	80	N	60	15.8	6.9	85.62	0.92	0	0.92	N	0
CU01	RANDAL	100	20	80	N	60	15.8	6.9	85.62	0.92	0	0.92	N	0
CU01	RANDAL	100	20	80	N	60	15.8	6.9	85.62	0.92	0	0.92	N	0
CU01	RANDAL	400	45	200	N	60	15.8	6.9	85.62	0.92	0	0.92	N	0
CU01	RANDAL	400	45	200	N	60	15.8	6.9	85.62	0.92	0	0.92	N	0
CU01	RANDAL	400	45	200	N	60	15.8	6.9	85.62	0.92	0	0.92	N	0
CU01	RANDAL	400	45	200	N	60	15.8	6.9	85.62	0.92	0	0.92	N	0
CU01	RANDAL	400	45	200	N	60	15.8	6.9	85.62	0.92	0	0.92	N	0
CU01	RANDAL	400	45	200	N	60	15.8	6.9	85.62	0.92	0	0.92	N	0
CU01	RANDAL	400	45	200	N	60	15.8	6.9	85.62	0.92	0	0.92	N	0
CU01	RANDAL	400	45	200	N	60	15.8	6.9	85.62	0.92	0	0.92	N	0
CU01	RANDAL	10	15	200	N	60	15.8	6.9	85.62	0.92	0	0.92	N	0
CU01	RANDAL	10	15	200	N	60	15.8	6.9	85.62	0.92	0	0.92	N	0
CU01	RANDAL	10	15	200	N	60	15.8	6.9	85.62	0.92	0	0.92	N	0
CU01	RANDAL	10	15	200	N	60	15.8	6.9	85.62	0.92	0	0.92	N	0
CU01	RANDAL	10	15	200	N	60	15.8	6.9	85.62	0.92	0	0.92	N	0
CU01	RANDAL	10	15	200	N	60	15.8	6.9	85.62	0.92	0	0.92	N	0
CU01	RANDAL	10	15	200	N	60	15.8	6.9	85.62	0.92	0	0.92	N	0
CU01	RANDAL	10	15	200	N	60	15.8	6.9	85.62	0.92	0	0.92	N	0
CU01	RANDAL	10	15	200	N	60	15.8	6.9	85.62	0.92	0	0.92	N	0
CU01	RANDAL	10	15	200	N	60	15.8	6.9	85.62	0.92	0	0.92	N	0
CU01	RANDAL	10	15	200	N	60	15.8	6.9	85.62	0.92	0	0.92	N	0
CU01	RANDAL	10	15	200	N	60	15.8	6.9	85.62	0.92	0	0.92	N	0
CU01	RANDAL	10	15	200	N	60	15.8	6.9	85.62	0.92	0	0.92	N	0
CU01	RANDAL	10	15	200	N	60	15.8	6.9	85.62	0.92	0	0.92	N	0
CU01	RANDAL	10	15	200	N	60	15.8	6.9	85.62	0.92	0	0.92	N	0
CU01	RANDAL	10	15	150	N	60	15.8	6.9	85.62	0.92	0	0.92	N	0
CU01	RANDAL	10	15	150	N	60	15.8	6.9	85.62	0.92	0	0.92	N	0
CU01	RANDAL	10	15	150	N	60	15.8	6.9	85.62	0.92	0	0.92	N	0
CU01	RANDAL	10	15	150	N	60	15.8	6.9	85.62	0.92	0	0.92	N	0
CU01	RANDAL	10	15	150	N	60	15.8	6.9	85.62	0.92	0	0.92	N	0
CU01	RANDAL	10	15	150	N	60	15.8	6.9	85.62	0.92	0	0.92	N	0
CU01	RANDAL	10	15	150	N	60	15.8	6.9	85.62	0.92	0	0.92	N	0
CU01	RANDAL	10	15	150	N	60	15.8	6.9	85.62	0.92	0	0.92	N	0
CU01	RANDAL	10	15	150	N	60	15.8	6.9	85.62	0.92	0	0.92	N	0
CU01	RANDAL	10	15	150	N	60	15.8	6.9	85.62	0.92	0	0.92	N	0
CU01	RANDAL	10	15	150	N	60	15.8	6.9	85.62	0.92	0	0.92	N	0
CU01	RANDAL	10	15	150	N	60	15.8	6.9	85.62	0.92	0	0.92	N	0
CU01	RANDAL	10	15	150	N	60	15.8	6.9	85.62	0.92	0	0.92	N	0
CU01	RANDAL	10	15	150	N	60	15.8	6.9	85.62	0.92	0	0.92	N	0
CU01	RANDAL	10	15	150	N	60	15.8	6.9	85.62	0.92	0	0.92	N	0
CU01	RANDAL	10	15	150	N	60	15.8	6.9	85.62	0.92	0	0.92	N	0
CU04	RANDAL	300	25	60	N	45	11.9	6.2	57.95	0.48	0	0.48	N	0
CU04	RANDAL	300	25	60	N	45	11.9	6.2	57.95	0.48	0	0.48	N	0
CU04	RANDAL	300	25	60	N	45	11.9	6.2	57.95	0.48	0	0.48	N	0
CU04	RANDAL	300	25	60	N	45	11.9	6.2	57.95	0.48	0	0.48	N	0
CU04	RANDAL	300	25	60	N	45	11.9	6.2	57.95	0.48	0	0.48	N	0
CU04	RANDAL	50	15	40	N	45	11.9	6.2	57.95	0.48	0	0.48	N	0
CU04	RANDAL	50	15	40	N	45	11.9	6.2	57.95	0.48	0	0.48	N	0
CU04	RANDAL	50	15	40	N	45	11.9	6.2	57.95	0.48	0	0.48	N	0
CU04	RANDAL	50	15	40	N	45	11.9	6.2	57.95	0.48	0	0.48	N	0
CU04	RANDAL	50	15	40	N	45	11.9	6.2	57.95	0.48	0	0.48	N	0
CU04	RANDAL	50	15	40	N	45	11.9	6.2	57.95	0.48	0	0.48	N	0
CU04	RANDAL	50	15	40	N	45	11.9	6.2	57.95	0.48	0	0.48	N	0
CU04	RANDAL	50	15	40	N	45	11.9	6.2	57.95	0.48	0	0.48	N	0
CU04	RANDAL	50	15	40	N	45	11.9	6.2	57.95	0.48	0	0.48	N	0
CU04	RANDAL	50	15	40	N	45	11.9	6.2	57.95	0.48	0	0.48	N	0
CU04	RANDAL	50	15	40	N	45	11.9	6.2	57.95	0.48	0	0.48	N	0
CU04	RANDAL	50	15	40	N	45	11.9	6.2	57.95	0.48	0	0.48	N	0
CU04	RANDAL	50	15	40	N	45	11.9	6.2	57.95	0.48	0	0.48	N	0
CU04	RANDAL	10	10	20	N	45	11.9	6.2	57.95	0.48	0	0.48	N	0
CU04	RANDAL	10	10	20	N	45	11.9	6.2	57.95	0.48	0	0.48	N	0
CU04	RANDAL	10	10	20	N	45	11.9	6.2	57.95	0.48	0	0.48	N	0
CU04	RANDAL	10	10	20	N	45	11.9	6.2	57.95	0.48	0	0.48	N	0
CU04	RANDAL	10	10	20	N	45	11.9	6.2	57.95	0.48	0	0.48	N	0
CU04	RANDAL	10	10	20	N	45	11.9	6.2	57.95	0.48	0	0.48	N	0
CU04	RANDAL	10	10	20	N	45	11.9	6.2	57.95	0.48	0	0.48	N	0
CU04	RANDAL	10	10	20	N	45	11.9	6.2	57.95	0.48	0	0.48	N	0
CU04	RANDAL	10	10	20	N	45	11.9	6.2	57.95	0.48	0	0.48	N	0
CU04	RANDAL	10	10	20	N	45	11.9	6.2	57.95	0.48	0	0.48	N	0
Roggia Brabbia	RANLAT	10	10	120	Y	60	8	2.9	18.22	0.55	0.16	0.71	Y	0.12
Roggia Brabbia	RANDAL	28	26	100	Y	60	8	2.9	18.22	0.55	0.16	0.71	Y	0.12
Roggia Brabbia	RANDAL	20	30	100	Y	60	8	2.9	18.22	0.55	0.16	0.71	Y	0.12
Roggia Brabbia	RANLAT	50	34	100	Y	60	8	2.9	18.22	0.55	0.16	0.71	Y	0.12
Roggia Brabbia	RANDAL	25	25	0	Y	60	8	2.9	18.22	0.55	0.16	0.71	Y	0.12
Roggia Brabbia	RANDAL	25	25	0	Y	60	8	2.9	18.22	0.55	0.16	0.71	Y	0.12
Roggia Brabbia	RANDAL	50	34	30	Y	60	8	2.9	18.22	0.55	0.16	0.71	Y	0.12
Roggia Brabbia	RANDAL	80	40	200	Y	60	8	2.9	18.22	0.55	0.16	0.71	Y	0.12
Roggia Brabbia	RANDAL	100	40	20	Y	60	8	2.9	18.22	0.55	0.16	0.71	Y	0.12
Roggia Brabbia	RANDAL	100	30	20	Y	60	8	2.9	18.22	0.55	0.16	0.71	Y	0.12
Roggia Brabbia	RANLAT	15	25	100	Y	60	8	2.9	18.22	0.55	0.16	0.71	Y	0.12
Roggia Brabbia	RANDAL	45	30	150	Y	60	8	2.9	18.22	0.55	0.16	0.71	Y	0.12
Roggia Brabbia	RANDAL	100	35	150	Y	60	8	2.9	18.22	0.55	0.16	0.71	Y	0.12
