# Supplementary material for: Invasive crayfish does not influence spawning microhabitat selection of brown frogs
Source: PeerJ. 2020 Apr 15;8:e8985. doi: 10.7717/peerj.8985 (PMC7166042; doi:10.7717/peerj.8985)
Supplement: Supplemental Information 2 — Each record represents a single clutch. [file peerj-08-8985-s002.txt]

Legend
id_site	Id code of the pond surveyed where datas on clutch was sampled
species	RANDAL= Rana dalmatina, RANLAT= Rana latastei
dist_edge	Distance of the clutch from the edge of the pond (cm)
depth	Depth of the water column where was layed the clutch (cm)
dist_clutch	Distance of the clutch from the nearest conspecific clutch (cm)
crayfish_presence	Logic. Y = Where the crayfish iss present, N = where the crayfish is absent
max_depth	Max depth of the pond (cm)
lenght	lenght of the pond (m)
width	width of the pond (m)
surface	surface of the pond calculated as the ellipses of "lengh" and "width" measured(m2)
dal_density	Density of clutch of Rana dalmatina in the pond (N of clutches/ m2)
lat_density	Density of clutch of Rana latastei in the pond (N of clutches/ m2)
tot_clutch_density	Total density of clutch in the pond (N of clutches/ m2)
frog_syntopy	Logic. Y = Where there are both frogs, N = where there are only one of them
CPUE	Relative abbundance of crayfish (N crayfish / meters * minutes * N observers)
